# Supplementary material for: The ground reaction force pattern during walking under vestibular-demanding task with/without mastoid vibration: implication for future sensorimotor training in astronauts
Source: Front Physiol. 2024 Nov 20;15:1325513. doi: 10.3389/fphys.2024.1325513 (PMC11614746; doi:10.3389/fphys.2024.1325513)
Supplement: Supplementary file 1 [file Table1.xlsx]

## Sheet: First_Peak_V
Mean		LSOT1	LSOT5	LSOT1_MV	LSOT5_MV					CV	LSOT1	LSOT5	LSOT1_MV	LSOT5_MV
Sub01	Sub01	1.22618	1.22944	1.21532	1.2066					Sub01	5.7683	8.25897	4.58604	4.44223
Sub02	Sub02	1.26414	1.29185	1.16325	1.14703					Sub02	3.92863	5.3966	2.12879	2.41462
Sub03	Sub03	1.18082	1.19014	1.1463	1.14128					Sub03	4.79651	12.3571	1.84887	3.14239
Sub04	Sub04	1.31814	1.20117	1.16746	1.17354					Sub04	2.26824	14.8885	3.24795	4.7264
Sub05	Sub05	1.24272	1.18828	1.11601	1.15931					Sub05	4.07056	6.01559	4.63075	5.37656
Sub06	Sub06	1.30449	1.41946	1.15829	1.18997					Sub06	2.97507	5.111	2.10531	2.17733
Sub07	Sub07	1.59387	1.25431	1.16236	1.16045					Sub07	4.25873	12.6998	1.97222	2.03185
Sub08	Sub08	1.26697	1.31672	1.16389	1.17832					Sub08	3.50502	12.7624	2.81775	2.9528
Sub09	Sub09	1.2287	1.70891	1.15826	1.22375					Sub09	3.42104	4.76088	2.48439	2.54155
Sub10	Sub10	1.23875	1.19736	1.19735	1.1492					Sub10	1.81487	5.85592	3.96473	3.98197
Sub11	Sub11	1.21541	1.24777	1.16059	1.15387					Sub11	1.97582	4.29242	2.08828	3.31678
Sub12	Sub12	1.17031	1.17741	1.14986	1.10666					Sub12	3.06218	3.80857	1.95368	3.18504
Sub13	Sub13	1.22997	1.26364	1.16928	1.1933					Sub13	2.49397	4.7081	2.90868	3.46657
Sub14	Sub14	1.18713	1.19504	1.17886	1.18631					Sub14	1.89838	2.29847	1.70718	2.41948
Sub15	Sub15	1.17932	1.23904	1.15104	1.15757					Sub15	2.59612	3.84241	3.07315	4.56952
Sub16	Sub16	1.19278	1.20049	1.16227	1.18155					Sub16	2.20335	2.05088	2.43277	2.63303
Sub17	Sub17	1.2765	1.30853	1.15592	1.14914					Sub17	2.44565	2.15729	2.32225	2.75882
Sub18	Sub18	1.27536	1.28768	1.17948	1.21863					Sub18	2.0026	2.2009	1.80345	3.15341
Sub19	Sub19	1.20062	1.21862	1.17307	1.16502					Sub19	2.45298	4.76729	2.10024	2.50822
Sub20	Sub20	1.21341	1.2221	1.19608	1.18853					Sub20	4.34311	2.87805	2.21784	2.50301
Sub21	Sub21	1.29646	1.25985	1.22901	1.2119					Sub21	4.08888	5.37729	4.05869	5.01163
Sub22	Sub22	1.25905	1.28174	1.2126	1.18592					Sub22	2.05941	2.53622	1.7594	2.21541
Sub23	Sub23	1.18184	1.23772	1.15735	1.19696					Sub23	2.63837	6.0684	1.55674	2.19765
Sub24	Sub24	1.27323	1.87023	1.17016	1.15153					Sub24	2.36295	5.98934	2.72649	2.74984
Sub25	Sub25	1.19714	1.22252	1.18505	1.17832					Sub25	1.74194	3.59699	2.74225	2.7118
Sub26	Sub26	1.27278	1.24168	1.1947	1.18386					Sub26	2.26163	2.09798	1.54733	3.04626
Sub27	Sub27	1.22884	1.23129	1.19966	1.20472					Sub27	3.01968	2.83781	2.51802	3.03895
Sub28	Sub28	1.22857	1.23278	1.1965	1.17673					Sub28	2.31914	4.44332	1.99571	3.13645
Sub29	Sub29	1.25906	1.2581	1.15711	1.17444					Sub29	1.82865	5.07558	2.57223	2.12879
Sub30	Sub30	1.19343	1.28301	1.15924	1.1487					Sub30	2.34498	3.50322	2.53717	2.58875
	avg	1.24653	1.28256	1.17288	1.17477						2.89823	5.42125	2.54695	3.10424
		Descriptives									Descriptives
					Statistic	Std. Error								Statistic	Std. Error
		Normal	Mean		1.24653	0.0140687					Normal	Mean		2.89823	0.186534
			95% Confidence Interval for Mean	Lower Bound	1.21776							95% Confidence Interval for Mean	Lower Bound	2.51672
				Upper Bound	1.27531								Upper Bound	3.27973
			5% Trimmed Mean		1.23641							5% Trimmed Mean		2.81966
			Median		1.22941							Median		2.47348
			Variance		0.00593784							Variance		1.04384
			Std. Deviation		0.0770574							Std. Deviation		1.02169
			Minimum		1.17031							Minimum		1.74194
			Maximum		1.59387							Maximum		5.7683
			Range		0.423569							Range		4.02636
			Interquartile Range		0.0766746							Interquartile Range		1.44356
			Skewness		3.27567	0.426892						Skewness		1.10845	0.426892
			Kurtosis		14.3896	0.832746						Kurtosis		0.63986	0.832746
		LSOT5	Mean		1.28256	0.0269722					LSOT5	Mean		5.42125	0.629275
			95% Confidence Interval for Mean	Lower Bound	1.2274							95% Confidence Interval for Mean	Lower Bound	4.13423
				Upper Bound	1.33773								Upper Bound	6.70826
			5% Trimmed Mean		1.25854							5% Trimmed Mean		5.12103
			Median		1.24036							Median		4.73449
			Variance		0.021825							Variance		11.8796
			Std. Deviation		0.147733							Std. Deviation		3.44668
			Minimum		1.17741							Minimum		2.05088
			Maximum		1.87023							Maximum		14.8885
			Range		0.692824							Range		12.8377
			Interquartile Range		0.0699252							Interquartile Range		3.12791
			Skewness		3.16783	0.426892						Skewness		1.56201	0.426892
			Kurtosis		10.3072	0.832746						Kurtosis		1.73877	0.832746
		Normal_MV	Mean		1.17288	0.00436543					Normal_MV	Mean		2.54695	0.1521
			95% Confidence Interval for Mean	Lower Bound	1.16395							95% Confidence Interval for Mean	Lower Bound	2.23587
				Upper Bound	1.18181								Upper Bound	2.85803
			5% Trimmed Mean		1.17261							5% Trimmed Mean		2.48737
			Median		1.16567							Median		2.37751
			Variance		0.000571708							Variance		0.694036
			Std. Deviation		0.0239104							Std. Deviation		0.833088
			Minimum		1.11601							Minimum		1.54733
			Maximum		1.22901							Maximum		4.63075
			Range		0.112998							Range		3.08341
			Interquartile Range		0.0370165							Interquartile Range		0.872896
			Skewness		0.366442	0.426892						Skewness		1.25503	0.426892
			Kurtosis		0.457934	0.832746						Kurtosis		1.03308	0.832746
		LSOT5_MV	Mean		1.17477	0.00474832					LSOT5_MV	Mean		3.10424	0.165384
			95% Confidence Interval for Mean	Lower Bound	1.16506							95% Confidence Interval for Mean	Lower Bound	2.76599
				Upper Bound	1.18448								Upper Bound	3.44248
			5% Trimmed Mean		1.17529							5% Trimmed Mean		3.04254
			Median		1.17752							Median		2.85581
			Variance		0.000676395							Variance		0.82056
			Std. Deviation		0.0260076							Std. Deviation		0.905848
			Minimum		1.10666							Minimum		2.03185
			Maximum		1.22375							Maximum		5.37656
			Range		0.117087							Range		3.34471
			Interquartile Range		0.0375107							Interquartile Range		0.872101
			Skewness		-0.253795	0.426892						Skewness		1.15134	0.426892
			Kurtosis		0.28297	0.832746						Kurtosis		0.473741	0.832746
		Tests of Normality									Tests of Normality
			Shapiro-Wilk									Shapiro-Wilk
			Statistic	df	Sig.							Statistic	df	Sig.
		Normal	0.679621	30	7.98798e-07						Normal	0.882156	30	0.00316084
		LSOT5	0.567967	30	3.03262e-08						LSOT5	0.795306	30	5.39035e-05
		Normal_MV	0.946186	30	0.133523						Normal_MV	0.871112	30	0.00177364
		LSOT5_MV	0.975742	30	0.704598						LSOT5_MV	0.869968	30	0.00167248
		*. This is a lower bound of the true significance.									a. Lilliefors Significance Correction
		a. Lilliefors Significance Correction
		Friedman Test									Friedman Test
		Ranks									Ranks
			Mean Rank									Mean Rank
		Normal	3.2								Normal	2.1
		LSOT5	3.76667								LSOT5	3.53333
		Normal_MV	1.56667								Normal_MV	1.53333
		LSOT5_MV	1.46667								LSOT5_MV	2.83333
		Test Statisticsa									Test Statisticsa
		N	30								N	30
		Chi-Square	72.6								Chi-Square	40.92
		df	3								df	3
		Asymp. Sig.	1.18408e-15								Asymp. Sig.	6.79973e-09
		a. Friedman Test									a. Friedman Test
		Wilcoxon Signed Ranks Test									Wilcoxon Signed Ranks Test
		Test Statisticsa									Test Statisticsa
			LSOT5 - Normal	LSOT5_MV - Normal_MV								LSOT5 - Normal	LSOT5_MV - Normal_MV
		Z	-2.067b	-.072c							Z	-4.288b	-4.227b
		Asymp. Sig. (2-tailed)	0.038723	0.942611							Asymp. Sig. (2-tailed)	1.79885e-05	2.37045e-05	0.00129517	0.00170672
		a. Wilcoxon Signed Ranks Test									a. Wilcoxon Signed Ranks Test
		b. Based on negative ranks.									b. Based on negative ranks.
		c. Based on positive ranks.
		Mann-Whitney Test									Mann-Whitney Test
		Test Statisticsa									Test Statisticsa
	No vs. NoMV		F1						No vs. NoMV			F1V
		Mann-Whitney U	79								Mann-Whitney U	359
		Wilcoxon W	544								Wilcoxon W	824
		Z	-5.48502								Z	-1.34538
		Asymp. Sig. (2-tailed)	4.13418e-08								Asymp. Sig. (2-tailed)	0.178502
		a. Grouping Variable: groups									a. Grouping Variable: groups
	No vs. LSOT5MV	Test Statisticsa							No vs. LSOT5MV		Test Statisticsa
			F1									F1V
		Mann-Whitney U	92								Mann-Whitney U	353
		Wilcoxon W	557								Wilcoxon W	818
		Z	-5.29282								Z	-1.43409
		Asymp. Sig. (2-tailed)	1.20442e-07								Asymp. Sig. (2-tailed)	0.151547
		a. Grouping Variable: groups									a. Grouping Variable: groups
	LSOT5 vs. NMV	Test Statisticsa							LSOT5 vs. NMV		Test Statisticsa
			F1									F1V
		Mann-Whitney U	47								Mann-Whitney U	137
		Wilcoxon W	512								Wilcoxon W	602
		Z	-5.95812								Z	-4.62753
		Asymp. Sig. (2-tailed)	2.55151e-09								Asymp. Sig. (2-tailed)	3.70061e-06
		a. Grouping Variable: groups									a. Grouping Variable: groups
	LSOT5 vs. LSOT5MV	Test Statisticsa									Test Statisticsa
			F1						LSOT5 vs. LSOT5MV			F1V
		Mann-Whitney U	56								Mann-Whitney U	230
		Wilcoxon W	521								Wilcoxon W	695
		Z	-5.82506								Z	-3.25257
		Asymp. Sig. (2-tailed)	5.70908e-09								Asymp. Sig. (2-tailed)	0.00114365
		a. Grouping Variable: groups									a. Grouping Variable: groups
		Test Statistics									Test Statistics
		N	30								N	30
		Kendall's Wa	0.807								Kendall's Wa	0.455
		Chi-Square	72.6								Chi-Square	40.92
		df	3								df	3
		Asymp. Sig.	0								Asymp. Sig.	0
		a Kendall's Coefficient of Concordance									a Kendall's Coefficient of Concordance

## Sheet: Second_Peak_V
Mean	LSOT1	LSOT5	LSOT1_MV	LSOT5_MV						CV	LSOT1	LSOT5	LSOT1_MV	LSOT5_MV
Sub01	1.41911	1.44026	1.18135	1.13964						Sub01	2.59838	6.05717	2.97163	4.00805
Sub02	1.26502	1.28446	1.22177	1.18987						Sub02	2.82047	3.16909	2.76304	5.65971
Sub03	1.16227	1.18604	1.17009	1.1764						Sub03	2.00043	6.13616	4.5702	4.69538
Sub04	1.32173	1.15902	1.17411	1.19743						Sub04	2.50161	11.4212	2.25154	5.37118
Sub05	1.31613	1.25243	1.12561	1.16742						Sub05	2.21356	3.34464	1.84575	4.46493
Sub06	1.3453	1.40711	1.24081	1.23325						Sub06	2.54282	3.28043	2.83769	4.24683
Sub07	1.59652	1.28289	1.13208	1.12931						Sub07	2.36967	8.76035	1.72441	4.00921
Sub08	1.39753	1.24067	1.19002	1.17807						Sub08	1.71954	10.643	2.46937	4.86462
Sub09	1.12661	1.61902	1.20091	1.26013						Sub09	2.28839	2.18011	2.6334	7.44604
Sub10	1.23482	1.1881	1.19315	1.14628						Sub10	1.823	4.64657	1.98962	5.03768
Sub11	1.25396	1.2889	1.1685	1.17425						Sub11	2.13681	3.72378	2.8567	3.5855
Sub12	1.21186	1.20285	1.2127	1.14705						Sub12	2.14172	1.97479	2.07951	5.05817
Sub13	1.25692	1.27138	1.18823	1.1966						Sub13	1.82094	3.75635	1.98901	5.25269
Sub14	1.23904	1.24137	1.22895	1.23096						Sub14	1.23562	1.75016	1.35247	4.78897
Sub15	1.21749	1.23497	1.17992	1.14066						Sub15	2.84151	2.06103	1.89886	4.03215
Sub16	1.21488	1.21285	1.17751	1.17273						Sub16	1.32601	2.01034	1.69761	4.54983
Sub17	1.37411	1.3861	1.26599	1.2138						Sub17	1.42205	2.7028	1.68348	5.82254
Sub18	1.36347	1.33165	1.22953	1.2738						Sub18	2.13669	2.61734	2.4316	5.74796
Sub19	1.28957	1.27902	1.25669	1.1618						Sub19	2.46683	6.11401	2.48561	5.60902
Sub20	1.22538	1.24836	1.21157	1.19238						Sub20	2.48341	2.85112	2.13774	6.85235
Sub21	1.39477	1.34783	1.28467	1.25581						Sub21	2.33385	3.5633	2.11694	5.48963
Sub22	1.33574	1.36367	1.28442	1.23735						Sub22	2.06146	2.6945	1.62526	5.58473
Sub23	1.27602	1.31367	1.22401	1.22126						Sub23	1.4173	4.99319	1.42813	5.02547
Sub24	1.3415	1.9599	1.23769	1.2032						Sub24	2.04302	5.32082	2.20667	5.9747
Sub25	1.27669	1.26143	1.24487	1.21313						Sub25	1.97264	3.07434	2.43242	5.02371
Sub26	1.36573	1.30317	1.27394	1.25483						Sub26	1.81189	2.95294	2.0386	5.20148
Sub27	1.31282	1.29315	1.27516	1.27465						Sub27	2.08438	4.20312	2.17813	7.67233
Sub28	1.27675	1.22397	1.23589	1.19022						Sub28	1.94409	3.21369	1.74756	5.99216
Sub29	1.34537	1.32782	1.2072	1.2298						Sub29	1.89195	8.46553	1.85496	6.81801
Sub30	1.23889	1.28668	1.22396	1.1995						Sub30	1.76685	2.28344	2.68657	7.13897
avg	1.29987	1.31462	1.21471	1.20005							2.0739	4.33217	2.23282	5.36747
	Descriptives										Descriptives
				Statistic	Std. Error									Statistic	Std. Error
	Normal	Mean		1.29987	0.0165239						Normal	Mean		2.0739	0.0756581
		95% Confidence Interval for Mean	Lower Bound	1.26607								95% Confidence Interval for Mean	Lower Bound	1.91916
			Upper Bound	1.33366									Upper Bound	2.22864
		5% Trimmed Mean		1.29564								5% Trimmed Mean		2.07654
		Median		1.28316								Median		2.07292
		Variance		0.00819121								Variance		0.171724
		Std. Deviation		0.0905053								Std. Deviation		0.414396
		Minimum		1.12661								Minimum		1.23562
		Maximum		1.59652								Maximum		2.84151
		Range		0.469914								Range		1.60589
		Interquartile Range		0.112019								Interquartile Range		0.575286
		Skewness		0.987079	0.426892							Skewness		-0.166282	0.426892
		Kurtosis		2.79684	0.832746							Kurtosis		-0.325043	0.832746
	LSOT5	Mean		1.31462	0.0276606						LSOT5	Mean		4.33217	0.466391
		95% Confidence Interval for Mean	Lower Bound	1.25805								95% Confidence Interval for Mean	Lower Bound	3.3783
			Upper Bound	1.3712									Upper Bound	5.28605
		5% Trimmed Mean		1.29323								5% Trimmed Mean		4.09204
		Median		1.28367								Median		3.31253
		Variance		0.0229533								Variance		6.52563
		Std. Deviation		0.151503								Std. Deviation		2.55453
		Minimum		1.15902								Minimum		1.75016
		Maximum		1.9599								Maximum		11.4212
		Range		0.800886								Range		9.67102
		Interquartile Range		0.0964498								Interquartile Range		2.8297
		Skewness		3.04761	0.426892							Skewness		1.51213	0.426892
		Kurtosis		11.4704	0.832746							Kurtosis		1.67195	0.832746
	Normal_MV	Mean		1.21471	0.00764169						Normal_MV	Mean		2.23282	0.11293
		95% Confidence Interval for Mean	Lower Bound	1.19908								95% Confidence Interval for Mean	Lower Bound	2.00185
			Upper Bound	1.23034									Upper Bound	2.46378
		5% Trimmed Mean		1.21566								5% Trimmed Mean		2.18007
		Median		1.21724								Median		2.12734
		Variance		0.00175186								Variance		0.382595
		Std. Deviation		0.0418552								Std. Deviation		0.618543
		Minimum		1.12561								Minimum		1.35247
		Maximum		1.28467								Maximum		4.5702
		Range		0.159056								Range		3.21773
		Interquartile Range		0.0608304								Interquartile Range		0.701354
		Skewness		-0.156116	0.426892							Skewness		1.84306	0.426892
		Kurtosis		-0.410703	0.832746							Kurtosis		5.96652	0.832746
	LSOT5_MV	Mean		1.20005	0.00750619						LSOT5_MV	Mean		5.36747	0.189696
		95% Confidence Interval for Mean	Lower Bound	1.1847								95% Confidence Interval for Mean	Lower Bound	4.97949
			Upper Bound	1.2154									Upper Bound	5.75544
		5% Trimmed Mean		1.19966								5% Trimmed Mean		5.33478
		Median		1.19702								Median		5.22709
		Variance		0.00169029								Variance		1.07954
		Std. Deviation		0.0411131								Std. Deviation		1.03901
		Minimum		1.12931								Minimum		3.5855
		Maximum		1.27465								Maximum		7.67233
		Range		0.145341								Range		4.08683
		Interquartile Range		0.0601314								Interquartile Range		1.20159
		Skewness		0.152225	0.426892							Skewness		0.568368	0.426892
		Kurtosis		-0.824383	0.832746							Kurtosis		-0.0763772	0.832746
	Tests of Normality										Tests of Normality
		Shapiro-Wilk										Shapiro-Wilk
		Statistic	df	Sig.								Statistic	df	Sig.
	Normal	0.938992	30	0.0854503							Normal	0.977518	30	0.756433
	LSOT5	0.68438	30	9.31803e-07							LSOT5	0.819181	30	0.000149669
	Normal_MV	0.973583	30	0.641067							Normal_MV	0.861588	30	0.00109471
	LSOT5_MV	0.969094	30	0.514703							LSOT5_MV	0.957115	30	0.260924
	*. This is a lower bound of the true significance.										*. This is a lower bound of the true significance.
	a. Lilliefors Significance Correction										a. Lilliefors Significance Correction
	Friedman Test										Friedman Test
	Ranks										Ranks
		Mean Rank										Mean Rank
	Normal	3.33333									Normal	1.46667
	LSOT5	3.33333									LSOT5	3.06667
	Normal_MV	1.93333									Normal_MV	1.73333
	LSOT5_MV	1.4									LSOT5_MV	3.73333
	Test Statisticsa										Test Statisticsa
	N	30									N	30
	Chi-Square	52.56									Chi-Square	62.96
	df	3									df	3
	Asymp. Sig.	2.27535e-11									Asymp. Sig.	1.36969e-13
	a. Friedman Test										a. Friedman Test
	Wilcoxon Signed Ranks Test										Wilcoxon Signed Ranks Test
	Test Statisticsa										Test Statisticsa
		LSOT5 - Normal	LSOT5_MV - Normal_MV									LSOT5 - Normal	LSOT5_MV - Normal_MV
	Z	-.195b	-2.232b								Z	-4.494b	-4.782b
	Asymp. Sig. (2-tailed)	0.84508	0.0256371								Asymp. Sig. (2-tailed)	6.98378e-06	1.7344e-06
	a. Wilcoxon Signed Ranks Test										a. Wilcoxon Signed Ranks Test
	b. Based on positive ranks.										b. Based on negative ranks.
	Mann-Whitney Test										Mann-Whitney Test
	Test Statisticsa										Test Statisticsa
No vs. NoMV		FV2								No vs. NoMV		FV2V
	Mann-Whitney U	163									Mann-Whitney U	402
	Wilcoxon W	628									Wilcoxon W	867
	Z	-4.24313									Z	-0.709652
	Asymp. Sig. (2-tailed)	2.20424e-05									Asymp. Sig. (2-tailed)	0.47792
	a. Grouping Variable: groups										a. Grouping Variable: groups
											Test Statisticsa
No vs. LSOT5MV	Test Statisticsa									No vs. LSOT5MV		FV2V
		FV2									Mann-Whitney U	0
	Mann-Whitney U	121									Wilcoxon W	465
	Wilcoxon W	586									Z	-6.65299
	Z	-4.86408									Asymp. Sig. (2-tailed)	2.87195e-11
	Asymp. Sig. (2-tailed)	1.14993e-06									a. Grouping Variable: groups
	a. Grouping Variable: groups
											Test Statisticsa
										LSOT5 vs. NMV		FV2V
LSOT5 vs. NMV	Test Statisticsa										Mann-Whitney U	133
		FV2									Wilcoxon W	598
	Mann-Whitney U	169									Z	-4.68666
	Wilcoxon W	634									Asymp. Sig. (2-tailed)	2.77696e-06
	Z	-4.15442									a. Grouping Variable: groups
	Asymp. Sig. (2-tailed)	3.26109e-05
	a. Grouping Variable: groups
											Test Statisticsa
										LSOT5 vs. LSOT5MV		FV2V
											Mann-Whitney U	234
LSOT5 vs. LSOT5MV	Test Statisticsa										Wilcoxon W	699
		FV2									Z	-3.19344
	Mann-Whitney U	127									Asymp. Sig. (2-tailed)	0.00140591
	Wilcoxon W	592									a. Grouping Variable: groups
	Z	-4.77537
	Asymp. Sig. (2-tailed)	1.79378e-06
	a. Grouping Variable: groups
											Test Statistics
											N	30
	Test Statistics										Kendall's Wa	0.7
	N	30									Chi-Square	62.96
	Kendall's Wa	0.584									df	3
	Chi-Square	52.56									Asymp. Sig.	0
	df	3									a Kendall's Coefficient of Concordance
	Asymp. Sig.	0
	a Kendall's Coefficient of Concordance

## Sheet: First_Peak_AP
Mean	LSOT1	LSOT5	LSOT1_MV	LSOT5_MV											CV	LSOT1	LSOT5	LSOT1_MV	LSOT5_MV
Sub01	-0.356287	-0.338515	-0.264834	-0.276634											Sub01	15.781	25.6821	19.4744	23.0481
Sub02	-0.368018	-0.355432	-0.291114	-0.186447											Sub02	11.962	19.1277	12.7482	29.5003
Sub03	-0.278678	-0.281172	-0.214531	-0.220263											Sub03	18.3873	26.8067	16.3817	16.4125
Sub04	-0.226203	-0.343837	-0.245955	-0.295693											Sub04	9.41759	22.6119	14.0515	16.4834
Sub05	-0.281054	-0.287144	-0.32684	-0.331112											Sub05	14.8324	19.0203	12.4999	14.3865
Sub06	-0.444494	-0.434035	-0.320604	-0.302539											Sub06	13.3302	13.8827	16.0007	25.7246
Sub07	-0.363752	-0.441409	-0.274659	-0.271315											Sub07	9.04066	15.9213	8.92295	20.0433
Sub08	-0.346724	-0.4004	-0.257821	-0.205494											Sub08	9.11493	16.4488	12.6086	28.3217
Sub09	-0.263231	-0.30831	-0.319708	-0.306462											Sub09	14.3837	18.1179	12.2027	23.0047
Sub10	-0.27602	-0.325133	-0.247371	-0.237624											Sub10	7.05733	16.1278	15.1621	15.1526
Sub11	-0.297118	-0.298963	-0.214196	-0.264121											Sub11	10.5771	15.1268	17.4227	16.1703
Sub12	-0.204476	-0.198289	-0.299658	-0.244459											Sub12	11.3725	20.4055	16.0559	17.3083
Sub13	-0.358048	-0.403327	-0.340436	-0.272332											Sub13	8.163	14.6281	8.99742	12.5037
Sub14	-0.382034	-0.398428	-0.361143	-0.278139											Sub14	6.26496	13.0485	7.58746	14.9839
Sub15	-0.272773	-0.345461	-0.273002	-0.298151											Sub15	8.49813	13.1824	9.04231	17.4532
Sub16	-0.263426	-0.262313	-0.269598	-0.270439											Sub16	8.80276	13.4235	9.58356	14.7876
Sub17	-0.390215	-0.420108	-0.397987	-0.280514											Sub17	6.04772	16.3721	6.98225	15.6983
Sub18	-0.318635	-0.340485	-0.313483	-0.222741											Sub18	11.4462	12.875	14.25	21.1419
Sub19	-0.350429	-0.320488	-0.314379	-0.216841											Sub19	7.75359	15.5465	8.51252	23.8346
Sub20	-0.343713	-0.337243	-0.332433	-0.288107											Sub20	10.5515	17.8118	16.1854	22.0782
Sub21	-0.406503	-0.458917	-0.308017	-0.270404											Sub21	8.96715	14.6798	12.1756	17.9639
Sub22	-0.48704	-0.497661	-0.356084	-0.289551											Sub22	6.54489	10.4731	6.12955	13.321
Sub23	-0.244755	-0.308385	-0.238606	-0.209137											Sub23	8.27899	19.5466	12.0069	21.9246
Sub24	-0.273678	-0.351609	-0.25154	-0.259709											Sub24	10.7525	23.9517	13.0084	17.5014
Sub25	-0.351163	-0.396965	-0.269426	-0.257785											Sub25	7.13861	15.5812	9.22391	16.5385
Sub26	-0.265152	-0.342079	-0.220259	-0.253233											Sub26	7.62714	17.8772	7.08428	13.0766
Sub27	-0.302192	-0.312708	-0.298506	-0.301041											Sub27	10.0391	17.6404	11.3235	16.004
Sub28	-0.219312	-0.30759	-0.270557	-0.249508											Sub28	11.6626	29.1403	12.603	20.8335
Sub29	-0.250497	-0.236095	-0.287938	-0.219222											Sub29	13.0269	22.6985	9.28698	14.4428
Sub30	-0.238529	-0.304318	-0.206792	-0.294943		Norm vs. NormMV	LSOT5 vs. LSOT5MV	Norm vs. LSOTMV	LSOT5 vs. NormMV	Norm vs. LSOT5	NormMV vs. LSOT5MV				Sub30	8.96614	21.6453	18.9617	17.695
avg	-0.314138	-0.345227	-0.286249	-0.262465		0.0725927	1.31794e-07	0.000558179	0.000209929	0.000112472	0.0141198					10.193	17.98	12.2159	18.578
						5.22667	9.48917e-06	0.0401889	0.0151149	0.00809801	1.01663
	Descriptives															Descriptives
				Statistic	Std. Error														Statistic	Std. Error
	Normal	Mean		-0.314138	0.0125949											Normal	Mean		10.193	0.547199
		95% Confidence Interval for Mean	Lower Bound	-0.339898													95% Confidence Interval for Mean	Lower Bound	9.0738
			Upper Bound	-0.288379														Upper Bound	11.3121
		5% Trimmed Mean		-0.311138													5% Trimmed Mean		10.0122
		Median		-0.299655													Median		9.26626
		Variance		0.00475897													Variance		8.98281
		Std. Deviation		0.0689853													Std. Deviation		2.99713
		Minimum		-0.48704													Minimum		6.04772
		Maximum		-0.204476													Maximum		18.3873
		Range		0.282564													Range		12.3396
		Interquartile Range		0.0960968													Interquartile Range		3.67678
		Skewness		-0.561255	0.426892												Skewness		0.910433	0.426892
		Kurtosis		-0.108096	0.832746												Kurtosis		0.584047	0.832746
	LSOT5	Mean		-0.345227	0.0121767											LSOT5	Mean		17.98	0.821657
		95% Confidence Interval for Mean	Lower Bound	-0.370131													95% Confidence Interval for Mean	Lower Bound	16.2996
			Upper Bound	-0.320323														Upper Bound	19.6605
		5% Trimmed Mean		-0.344939													5% Trimmed Mean		17.7758
		Median		-0.3395													Median		17.0446
		Variance		0.00444818													Variance		20.2536
		Std. Deviation		0.0666947													Std. Deviation		4.5004
		Minimum		-0.497661													Minimum		10.4731
		Maximum		-0.198289													Maximum		29.1403
		Range		0.299372													Range		18.6673
		Interquartile Range		0.0921487													Interquartile Range		6.04861
		Skewness		-0.223556	0.426892												Skewness		0.779945	0.426892
		Kurtosis		0.136375	0.832746												Kurtosis		0.1439	0.832746
	Normal_MV	Mean		-0.286249	0.00860015											Normal_MV	Mean		12.2159	0.667339
		95% Confidence Interval for Mean	Lower Bound	-0.303838													95% Confidence Interval for Mean	Lower Bound	10.851
			Upper Bound	-0.26866														Upper Bound	13.5807
		5% Trimmed Mean		-0.285001													5% Trimmed Mean		12.1445
		Median		-0.281298													Median		12.3513
		Variance		0.00221888													Variance		13.3602
		Std. Deviation		0.047105													Std. Deviation		3.65517
		Minimum		-0.397987													Minimum		6.12955
		Maximum		-0.206792													Maximum		19.4744
		Range		0.191195													Range		13.3448
		Interquartile Range		0.0694342													Interquartile Range		6.34061
		Skewness		-0.268413	0.426892												Skewness		0.220503	0.426892
		Kurtosis		-0.270018	0.832746												Kurtosis		-0.806428	0.832746
	LSOT5_MV	Mean		-0.262465	0.00643677											LSOT5_MV	Mean		18.578	0.814669
		95% Confidence Interval for Mean	Lower Bound	-0.27563													95% Confidence Interval for Mean	Lower Bound	16.9118
			Upper Bound	-0.249301														Upper Bound	20.2441
		5% Trimmed Mean		-0.262979													5% Trimmed Mean		18.3198
		Median		-0.270422													Median		17.3808
		Variance		0.00124296													Variance		19.9106
		Std. Deviation		0.0352557													Std. Deviation		4.46213
		Minimum		-0.331112													Minimum		12.5037
		Maximum		-0.186447													Maximum		29.5003
		Range		0.144665													Range		16.9966
		Interquartile Range		0.056996													Interquartile Range		6.85255
		Skewness		0.349923	0.426892												Skewness		0.880179	0.426892
		Kurtosis		-0.538567	0.832746												Kurtosis		0.0989963	0.832746
	Tests of Normality
		Kolmogorov-Smirnova			Shapiro-Wilk											Tests of Normality
		Statistic	df	Sig.	Statistic	df	Sig.										Kolmogorov-Smirnova			Shapiro-Wilk
	Normal	0.150904	30	0.0793033	0.957684	30	0.269976										Statistic	df	Sig.	Statistic	df	Sig.
	LSOT5	0.139197	30	0.142854	0.977188	30	0.746875									Normal	0.140458	30	0.135324	0.939034	30	0.0856696
	Normal_MV	0.0971762	30	.200*	0.980577	30	0.840691									LSOT5	0.133165	30	0.184534	0.947703	30	0.146685
	LSOT5_MV	0.122413	30	.200*	0.96906	30	0.513793									Normal_MV	0.130954	30	.200*	0.963171	30	0.372332
	*. This is a lower bound of the true significance.															LSOT5_MV	0.188061	30	0.00829299	0.920039	30	0.0268839
	a. Lilliefors Significance Correction															*. This is a lower bound of the true significance.
																a. Lilliefors Significance Correction
	Tests of Within-Subjects Effects															Friedman Test
	Measure:	MEASURE_1														Ranks
	Source		Type III Sum of Squares	df	Mean Square	F	Sig.	Partial Eta Squared	Noncent. Parameter	Observed Powera							Mean Rank
	conds	Sphericity Assumed	0.000400235	1	0.000400235	0.405953	0.526538	0.00695054	0.405953	0.0960608						Normal	1.3
		Greenhouse-Geisser	0.000400235	1	0.000400235	0.405953	0.526538	0.00695054	0.405953	0.0960608						LSOT5	3.36667
		Huynh-Feldt	0.000400235	1	0.000400235	0.405953	0.526538	0.00695054	0.405953	0.0960608						Normal_MV	1.96667
		Lower-bound	0.000400235	1	0.000400235	0.405953	0.526538	0.00695054	0.405953	0.0960608						LSOT5_MV	3.36667
	conds * group	Sphericity Assumed	0.0225826	1	0.0225826	22.9053	1.21256e-05	0.283112	22.9053	0.996978
		Greenhouse-Geisser	0.0225826	1	0.0225826	22.9053	1.21256e-05	0.283112	22.9053	0.996978
		Huynh-Feldt	0.0225826	1	0.0225826	22.9053	1.21256e-05	0.283112	22.9053	0.996978						Test Statisticsa
		Lower-bound	0.0225826	1	0.0225826	22.9053	1.21256e-05	0.283112	22.9053	0.996978						N	30
	Error(conds)	Sphericity Assumed	0.057183	58	0.000985914											Chi-Square	58.08
		Greenhouse-Geisser	0.057183	58	0.000985914											df	3
		Huynh-Feldt	0.057183	58	0.000985914											Asymp. Sig.	1.51125e-12
		Lower-bound	0.057183	58	0.000985914											a. Friedman Test
	a. Computed using alpha = .05
																Wilcoxon Signed Ranks Test
																Test Statisticsa
																	LSOT5 - Normal	LSOT5_MV - Normal_MV
																Z	-4.782b	-4.597b
																Asymp. Sig. (2-tailed)	1.7344e-06	4.28569e-06
																a. Wilcoxon Signed Ranks Test
																b. Based on negative ranks.
																Mann-Whitney Test
															No vs. NoMV	Test Statisticsa
																	FAP1V
																Mann-Whitney U	296
																Wilcoxon W	761
																Z	-2.2768
																Asymp. Sig. (2-tailed)	0.0227981
																a. Grouping Variable: groups
																Test Statisticsa
															No vs. LSOT5MV		FAP1V
																Mann-Whitney U	41
																Wilcoxon W	506
																Z	-6.04683
																Asymp. Sig. (2-tailed)	1.47723e-09
																a. Grouping Variable: groups
																Test Statisticsa
															LSOT5 vs. NMV		FAP1V
																Mann-Whitney U	137
																Wilcoxon W	602
																Z	-4.62753
																Asymp. Sig. (2-tailed)	3.70061e-06
																a. Grouping Variable: groups
																Test Statisticsa
															LSOT5 vs. LSOT5MV		FAP1V
																Mann-Whitney U	415
																Wilcoxon W	880
																Z	-0.517455
																Asymp. Sig. (2-tailed)	0.604839
																a. Grouping Variable: groups
																Test Statistics
																N	30
																Kendall's Wa	0.645
																Chi-Square	58.08
																df	3
																Asymp. Sig.	0
																a Kendall's Coefficient of Concordance

## Sheet: Second_Peak_AP
Mean	LSOT1	LSOT5	LSOT1_MV	LSOT5_MV											CV	LSOT1	LSOT5	LSOT1_MV	LSOT5_MV
Sub01	0.369555	0.394271	0.270102	0.270519											Sub01	8.24498	10.9012	9.72819	16.4395
Sub02	0.303237	0.32272	0.283045	0.256427											Sub02	10.2422	13.6279	11.8229	16.7824
Sub03	0.312676	0.292144	0.171896	0.214131											Sub03	7.28646	12.7888	16.0552	19.0289
Sub04	0.327632	0.264785	0.254876	0.264484											Sub04	8.81667	16.268	11.3388	11.9518
Sub05	0.323277	0.323096	0.32217	0.283717											Sub05	7.3272	12.1185	7.33892	21.5856
Sub06	0.359275	0.381171	0.260238	0.22796											Sub06	8.90241	12.122	16.7648	26.5798
Sub07	0.29012	0.396472	0.279996	0.277043											Sub07	8.67947	18.7294	12.368	17.9502
Sub08	0.329846	0.407854	0.267826	0.243696											Sub08	5.98162	13.2562	8.07303	18.5497
Sub09	0.212925	0.306447	0.243313	0.258906											Sub09	9.33574	11.8486	13.9848	13.3927
Sub10	0.238447	0.232097	0.251581	0.241806											Sub10	8.74493	17.6843	18.7823	18.4127
Sub11	0.272339	0.285562	0.197712	0.264484											Sub11	10.9298	16.7511	24.1014	18.517
Sub12	0.277987	0.260653	0.334919	0.298087											Sub12	9.21756	16.9072	10.3754	17.6293
Sub13	0.337714	0.366629	0.311109	0.33799											Sub13	6.74785	12.9255	7.17067	12.2963
Sub14	0.38009	0.371609	0.35481	0.366172											Sub14	6.54803	13.633	6.12432	13.8241
Sub15	0.309256	0.354782	0.292077	0.302797											Sub15	7.68253	11.4479	7.9846	16.7641
Sub16	0.248497	0.269994	0.228851	0.273492											Sub16	10.9862	18.5772	14.156	15.8387
Sub17	0.380655	0.372164	0.365067	0.347232											Sub17	9.14012	14.819	8.11589	14.4039
Sub18	0.390053	0.361974	0.35324	0.354142											Sub18	6.65477	11.7838	7.12801	12.8495
Sub19	0.346668	0.376076	0.320752	0.235332											Sub19	8.84169	15.0636	9.76877	25.5572
Sub20	0.332493	0.323029	0.315018	0.262712											Sub20	9.18716	18.6142	9.22234	20.1828
Sub21	0.388879	0.444285	0.300662	0.357536											Sub21	5.35495	12.4092	8.59588	13.0924
Sub22	0.409532	0.425403	0.292089	0.325572											Sub22	6.52827	11.2172	6.01655	14.7141
Sub23	0.31872	0.388662	0.299852	0.23293											Sub23	6.84374	14.3138	10.3039	16.5245
Sub24	0.283997	0.407437	0.254982	0.270061											Sub24	11.1178	22.1536	13.5029	15.9748
Sub25	0.32999	0.349568	0.227764	0.31883											Sub25	10.3275	17.4551	12.4852	20.0678
Sub26	0.27535	0.368421	0.259695	0.359227											Sub26	5.20917	17.546	5.37363	11.7201
Sub27	0.357785	0.355123	0.33291	0.335598											Sub27	6.2572	15.1179	7.41874	14.6707
Sub28	0.309702	0.240492	0.283405	0.274668											Sub28	8.88458	22.7949	8.70359	17.8408
Sub29	0.283219	0.284141	0.242727	0.244622											Sub29	9.26176	18.4385	11.4181	18.2316
Sub30	0.253701	0.212508	0.257574	0.246305											Sub30	6.94252	18.3111	12.5199	19.5493
avg	0.318454	0.337986	0.281009	0.284883												8.2075	15.3208	10.8914	17.0307
	Descriptives
				Statistic	Std. Error											Descriptives
	Normal	Mean		0.318454	0.00893866														Statistic	Std. Error
		95% Confidence Interval for Mean	Lower Bound	0.300172												Normal	Mean		8.2075	0.305237
			Upper Bound	0.336736													95% Confidence Interval for Mean	Lower Bound	7.58322
		5% Trimmed Mean		0.319145														Upper Bound	8.83178
		Median		0.320998													5% Trimmed Mean		8.21212
		Variance		0.00239699													Median		8.7122
		Std. Deviation		0.048959													Variance		2.79509
		Minimum		0.212925													Std. Deviation		1.67185
		Maximum		0.409532													Minimum		5.20917
		Range		0.196607													Maximum		11.1178
		Interquartile Range		0.0762463													Range		5.90866
		Skewness		-0.130006	0.426892												Interquartile Range		2.50402
		Kurtosis		-0.51128	0.832746												Skewness		0.000555668	0.426892
	LSOT5	Mean		0.337986	0.011157												Kurtosis		-0.897112	0.832746
		95% Confidence Interval for Mean	Lower Bound	0.315167												LSOT5	Mean		15.3208	0.59038
			Upper Bound	0.360804													95% Confidence Interval for Mean	Lower Bound	14.1134
		5% Trimmed Mean		0.339038														Upper Bound	16.5283
		Median		0.354952													5% Trimmed Mean		15.1572
		Variance		0.00373433													Median		14.9413
		Std. Deviation		0.0611092													Variance		10.4565
		Minimum		0.212508													Std. Deviation		3.23364
		Maximum		0.444285													Minimum		10.9012
		Range		0.231777													Maximum		22.7949
		Interquartile Range		0.097837													Range		11.8938
		Skewness		-0.380841	0.426892												Interquartile Range		5.50361
		Kurtosis		-0.772718	0.832746												Skewness		0.552482	0.426892
	Normal_MV	Mean		0.281009	0.00836684												Kurtosis		-0.423293	0.832746
		95% Confidence Interval for Mean	Lower Bound	0.263897												Normal_MV	Mean		10.8914	0.760733
			Upper Bound	0.298121													95% Confidence Interval for Mean	Lower Bound	9.33556
		5% Trimmed Mean		0.282112														Upper Bound	12.4473
		Median		0.28152													5% Trimmed Mean		10.5507
		Variance		0.00210012													Median		10.0364
		Std. Deviation		0.0458271													Variance		17.3614
		Minimum		0.171896													Std. Deviation		4.16671
		Maximum		0.365067													Minimum		5.37363
		Range		0.193171													Maximum		24.1014
		Interquartile Range		0.0623996													Range		18.7278
		Skewness		-0.188155	0.426892												Interquartile Range		4.92255
		Kurtosis		-0.0456644	0.832746												Skewness		1.30188	0.426892
	LSOT5_MV	Mean		0.284883	0.0081921												Kurtosis		2.21618	0.832746
		95% Confidence Interval for Mean	Lower Bound	0.268128												LSOT5_MV	Mean		17.0307	0.659057
			Upper Bound	0.301637													95% Confidence Interval for Mean	Lower Bound	15.6828
		5% Trimmed Mean		0.28417														Upper Bound	18.3787
		Median		0.272005													5% Trimmed Mean		16.8099
		Variance		0.00201332													Median		16.7733
		Std. Deviation		0.04487													Variance		13.0307
		Minimum		0.214131													Std. Deviation		3.6098
		Maximum		0.366172													Minimum		11.7201
		Range		0.15204													Maximum		26.5798
		Interquartile Range		0.0821939													Range		14.8596
		Skewness		0.470444	0.426892												Interquartile Range		4.41052
		Kurtosis		-1.02636	0.832746												Skewness		0.810501	0.426892
																	Kurtosis		0.956815	0.832746
	Tests of Normality
		Kolmogorov-Smirnova			Shapiro-Wilk											Tests of Normality
		Statistic	df	Sig.	Statistic	df	Sig.										Kolmogorov-Smirnova			Shapiro-Wilk
	Normal	0.0626399	30	.200*	0.985389	30	0.943615										Statistic	df	Sig.	Statistic	df	Sig.
	LSOT5	0.14183	30	0.127128	0.961209	30	0.332489									Normal	0.144479	30	0.111313	0.95562	30	0.23844
	Normal_MV	0.0748133	30	.200*	0.983488	30	0.908735									LSOT5	0.132487	30	0.189378	0.933279	30	0.0600415
	LSOT5_MV	0.16935	30	0.0279868	0.924417	30	0.0349703									Normal_MV	0.115946	30	.200*	0.907701	30	0.0130265
	*. This is a lower bound of the true significance.															LSOT5_MV	0.103623	30	.200*	0.940451	30	0.0935413
	a. Lilliefors Significance Correction															*. This is a lower bound of the true significance.
																a. Lilliefors Significance Correction
	Friedman Test															Friedman Test
	Ranks
		Mean Rank														Ranks
	Normal	3.06667															Mean Rank
	LSOT5	3.3														Normal	1.13333
	Normal_MV	1.7														LSOT5	3.16667
	LSOT5_MV	1.93333														Normal_MV	2.13333
																LSOT5_MV	3.56667
	Test Statisticsa
	N	30														Test Statisticsa
	Chi-Square	34.6														N	30
	df	3														Chi-Square	64.52
	Asymp. Sig.	1.4799e-07														df	3
	a. Friedman Test															Asymp. Sig.	6.35373e-14
																a. Friedman Test
	Wilcoxon Signed Ranks Test															Wilcoxon Signed Ranks Test
																Test Statisticsa
	Test Statisticsa																LSOT5 - Normal	LSOT5_MV - Normal_MV
		LSOT5 - Normal	LSOT5_MV - Normal_MV													Z	-4.782b	-4.494b
	Z	-2.047b	-.422b													Asymp. Sig. (2-tailed)	1.7344e-06	6.98378e-06
	Asymp. Sig. (2-tailed)	0.0407023	0.67328													a. Wilcoxon Signed Ranks Test
	a. Wilcoxon Signed Ranks Test															b. Based on negative ranks.
	b. Based on negative ranks.
	Mann-Whitney Test															Mann-Whitney Test
No vs. NoMV	Test Statisticsa														No vs. NoMV	Test Statisticsa
		FAP2															FAP2V
	Mann-Whitney U	264														Mann-Whitney U	264
	Wilcoxon W	729														Wilcoxon W	729
	Z	-2.7499														Z	-2.7499
	Asymp. Sig. (2-tailed)	0.00596129														Asymp. Sig. (2-tailed)	0.00596129
	a. Grouping Variable: groups															a. Grouping Variable: groups
No vs. LSOT5MV	Test Statisticsa
		FAP2													No vs. LSOT5MV	Test Statisticsa
	Mann-Whitney U	269															FAP2V
	Wilcoxon W	734														Mann-Whitney U	0
	Z	-2.67598														Wilcoxon W	465
	Asymp. Sig. (2-tailed)	0.00745109														Z	-6.65299
	a. Grouping Variable: groups															Asymp. Sig. (2-tailed)	2.87195e-11
																a. Grouping Variable: groups
LSOT5 vs. NMV	Test Statisticsa
		FAP2													LSOT5 vs. NMV	Test Statisticsa
	Mann-Whitney U	201															FAP2V
	Wilcoxon W	666														Mann-Whitney U	162
	Z	-3.68132														Wilcoxon W	627
	Asymp. Sig. (2-tailed)	0.000232028														Z	-4.25791
	a. Grouping Variable: groups															Asymp. Sig. (2-tailed)	2.06343e-05
																a. Grouping Variable: groups
LSOT5 vs. LSOT5MV	Test Statisticsa
		FAP2													LSOT5 vs. LSOT5MV	Test Statisticsa
	Mann-Whitney U	215															FAP2V
	Wilcoxon W	680														Mann-Whitney U	327
	Z	-3.47434														Wilcoxon W	792
	Asymp. Sig. (2-tailed)	0.000512112														Z	-1.81848
	a. Grouping Variable: groups															Asymp. Sig. (2-tailed)	0.0689901
																a. Grouping Variable: groups
	Test Statistics
	N	30														Test Statistics
	Kendall's Wa	0.384														N	30
	Chi-Square	34.6														Kendall's Wa	0.717
	df	3														Chi-Square	64.52
	Asymp. Sig.	0														df	3
	a Kendall's Coefficient of Concordance															Asymp. Sig.	0
																a Kendall's Coefficient of Concordance

## Sheet: First_Peak_ML
Mean	LSOT1	LSOT5	LSOT1_MV	LSOT5_MV											CV	LSOT1	LSOT5	LSOT1_MV	LSOT5_MV
Sub01	0.134352	0.160671	0.238526	0.228902											Sub01	16.4591	20.314	23.1154	15.0833
Sub02	0.16038	0.172583	0.224005	0.207327											Sub02	14.101	12.0018	14.5804	11.9332
Sub03	0.121013	0.157032	0.1543	0.138455											Sub03	12.9433	20.938	8.7508	13.5562
Sub04	0.158343	0.182451	0.197057	0.204209											Sub04	12.0728	16.6928	11.767	20.6623
Sub05	0.217868	0.223236	0.136847	0.158161											Sub05	9.1758	13.1114	17.3775	15.4471
Sub06	0.180034	0.253519	0.201573	0.195478											Sub06	9.69013	15.2028	16.4768	18.4794
Sub07	0.237347	0.220696	0.153813	0.182859											Sub07	10.6661	18.7197	11.2109	12.8256
Sub08	0.208311	0.219406	0.255187	0.251236											Sub08	10.127	18.5505	14.7914	13.5932
Sub09	0.184049	0.283032	0.156752	0.160117											Sub09	13.4007	13.3064	12.5199	12.589
Sub10	0.172961	0.191015	0.202332	0.194338	0.177466	0.206364	0.192039	0.192108							Sub10	8.99323	12.41	22.2536	22.2915
Sub11	0.25541	0.263721	0.234948	0.224723											Sub11	9.31819	13.8114	7.98404	14.3613
Sub12	0.182418	0.191802	0.232861	0.153055											Sub12	10.3058	8.33455	12.7345	12.9877
Sub13	0.208493	0.211954	0.197803	0.208241											Sub13	11.0854	12.0369	15.3169	15.0862
Sub14	0.240956	0.235698	0.193052	0.234413											Sub14	6.83338	10.017	14.626	10.2578
Sub15	0.233678	0.237894	0.220212	0.234859											Sub15	7.60643	9.72449	9.73893	11.8672
Sub16	0.225378	0.233631	0.231921	0.228172											Sub16	6.96326	8.77629	15.722	12.6462
Sub17	0.255568	0.280212	0.250604	0.223659											Sub17	5.83736	8.29203	7.6456	11.4489
Sub18	0.25184	0.253848	0.218904	0.235803											Sub18	8.66329	13.1787	23.6786	9.79151
Sub19	0.196847	0.219073	0.200376	0.181062											Sub19	8.90224	10.4776	9.23258	11.6579
Sub20	0.260882	0.249234	0.245651	0.216974											Sub20	7.85668	9.64535	12.6728	9.67843
Sub21	0.351607	0.242273	0.205877	0.217326											Sub21	7.63505	10.3546	20.3229	22.1407
Sub22	0.258195	0.290865	0.279056	0.212835											Sub22	6.59054	7.96186	9.37364	9.92829
Sub23	0.17062	0.261614	0.164187	0.174876											Sub23	9.27345	13.5797	18.3848	14.9527
Sub24	0.230619	0.377255	0.226036	0.197493											Sub24	6.80239	9.35086	18.0534	19.4911
Sub25	0.256715	0.249631	0.263859	0.225711											Sub25	9.21296	11.4758	18.4236	19.4155
Sub26	0.239553	0.201171	0.216189	0.188824											Sub26	7.66003	8.73754	11.5651	12.004
Sub27	0.244539	0.272654	0.208235	0.287306											Sub27	11.44	14.8019	9.83685	22.5542
Sub28	0.248945	0.238895	0.252696	0.212717											Sub28	7.53707	9.03594	5.94401	10.0335
Sub29	0.164492	0.194448	0.187294	0.172053											Sub29	9.03887	11.9603	14.7472	17.5729
Sub30	0.212841	0.218205	0.223957	0.182904		Norm vs. NormMV	LSOT5 vs. LSOT5MV	Norm vs. LSOTMV	LSOT5 vs. NormMV	Norm vs. LSOT5	NormMV vs. LSOT5MV				Sub30	6.86117	6.71408	12.6866	15.4787
avg	0.215475	0.232924	0.21247	0.20447		0.780786	0.00638293	0.295893	0.053534	0.0398722	0.171471					9.43509	12.3171	14.0511	14.6605
	Descriptives															Descriptives
				Statistic	Std. Error														Statistic	Std. Error
	Normal	Mean		0.215475	0.00864323											Normal	Mean		9.43509	0.455297
		95% Confidence Interval for Mean	Lower Bound	0.197798													95% Confidence Interval for Mean	Lower Bound	8.50391
			Upper Bound	0.233152														Upper Bound	10.3663
		5% Trimmed Mean		0.214593													5% Trimmed Mean		9.27446
		Median		0.221623													Median		9.10734
		Variance		0.00224116													Variance		6.21887
		Std. Deviation		0.0473409													Std. Deviation		2.49377
		Minimum		0.121013													Minimum		5.83736
		Maximum		0.351607													Maximum		16.4591
		Range		0.230595													Range		10.6218
		Interquartile Range		0.0714025													Interquartile Range		3.18181
		Skewness		0.315237	0.426892												Skewness		1.00235	0.426892
		Kurtosis		1.09357	0.832746												Kurtosis		0.876079	0.832746
	LSOT5	Mean		0.232924	0.008181											LSOT5	Mean		12.3171	0.688738
		95% Confidence Interval for Mean	Lower Bound	0.216192													95% Confidence Interval for Mean	Lower Bound	10.9085
			Upper Bound	0.249656														Upper Bound	13.7258
		5% Trimmed Mean		0.230654													5% Trimmed Mean		12.1379
		Median		0.234665													Median		11.981
		Variance		0.00200786													Variance		14.2308
		Std. Deviation		0.0448092													Std. Deviation		3.77237
		Minimum		0.157032													Minimum		6.71408
		Maximum		0.377255													Maximum		20.938
		Range		0.220224													Range		14.2239
		Interquartile Range		0.0562986													Interquartile Range		4.78693
		Skewness		0.88754	0.426892												Skewness		0.815955	0.426892
		Kurtosis		2.45814	0.832746												Kurtosis		-0.025371	0.832746
	Normal_MV	Mean		0.21247	0.00638665											Normal_MV	Mean		14.0511	0.856874
		95% Confidence Interval for Mean	Lower Bound	0.199408													95% Confidence Interval for Mean	Lower Bound	12.2986
			Upper Bound	0.225533														Upper Bound	15.8036
		5% Trimmed Mean		0.21294													5% Trimmed Mean		13.9456
		Median		0.217547													Median		13.6575
		Variance		0.00122368													Variance		22.027
		Std. Deviation		0.0349811													Std. Deviation		4.69329
		Minimum		0.136847													Minimum		5.94401
		Maximum		0.279056													Maximum		23.6786
		Range		0.142209													Range		17.7346
		Interquartile Range		0.0397863													Interquartile Range		7.73413
		Skewness		-0.374648	0.426892												Skewness		0.402137	0.426892
		Kurtosis		-0.25589	0.832746												Kurtosis		-0.493175	0.832746
	LSOT5_MV	Mean		0.20447	0.00584454											LSOT5_MV	Mean		14.6605	0.722039
		95% Confidence Interval for Mean	Lower Bound	0.192516													95% Confidence Interval for Mean	Lower Bound	13.1838
			Upper Bound	0.216423														Upper Bound	16.1373
		5% Trimmed Mean		0.203933													5% Trimmed Mean		14.5015
		Median		0.207784													Median		13.5747
		Variance		0.00102476													Variance		15.6402
		Std. Deviation		0.0320119													Std. Deviation		3.95477
		Minimum		0.138455													Minimum		9.67843
		Maximum		0.287306													Maximum		22.5542
		Range		0.148851													Range		12.8758
		Interquartile Range		0.0439168													Interquartile Range		5.98466
		Skewness		0.118832	0.426892												Skewness		0.711867	0.426892
		Kurtosis		0.413851	0.832746												Kurtosis		-0.568392	0.832746
	Tests of Normality															Tests of Normality
		Shapiro-Wilk												Kolmogorov-Smirnova			Shapiro-Wilk
		Statistic	df	Sig.										Statistic	df	Sig.	Statistic	df	Sig.
	Normal	0.948333	30	0.152516									Normal	0.152028	30	0.0747599	0.928126	30	0.0437958
	LSOT5	0.944224	30	0.118221									LSOT5	0.12043	30	.200*	0.928145	30	0.0438476
	Normal_MV	0.971653	30	0.585321									Normal_MV	0.110467	30	.200*	0.968152	30	0.48993
	LSOT5_MV	0.981157	30	0.855419									LSOT5_MV	0.151381	30	0.0773469	0.908375	30	0.0135432
	*. This is a lower bound of the true significance.															*. This is a lower bound of the true significance.
	a. Lilliefors Significance Correction															a. Lilliefors Significance Correction
	Tests of Within-Subjects Effects
	Measure:	MEASURE_1
	Source		Type III Sum of Squares	df	Mean Square	F	Sig.	Partial Eta Squared	Noncent. Parameter	Observed Powera
	conds	Sphericity Assumed	0.000669504	1	0.000669504	0.907996	0.344601	0.0154138	0.907996	0.155087						Friedman Test
		Greenhouse-Geisser	0.000669504	1	0.000669504	0.907996	0.344601	0.0154138	0.907996	0.155087						Ranks
		Huynh-Feldt	0.000669504	1	0.000669504	0.907996	0.344601	0.0154138	0.907996	0.155087							Mean Rank
		Lower-bound	0.000669504	1	0.000669504	0.907996	0.344601	0.0154138	0.907996	0.155087						Normal	1.43333
	conds * group	Sphericity Assumed	0.00485766	1	0.00485766	6.58807	0.0128695	0.102001	6.58807	0.713648						LSOT5	2.43333
		Greenhouse-Geisser	0.00485766	1	0.00485766	6.58807	0.0128695	0.102001	6.58807	0.713648						Normal_MV	2.8
		Huynh-Feldt	0.00485766	1	0.00485766	6.58807	0.0128695	0.102001	6.58807	0.713648						LSOT5_MV	3.33333
		Lower-bound	0.00485766	1	0.00485766	6.58807	0.0128695	0.102001	6.58807	0.713648
	Error(conds)	Sphericity Assumed	0.0427658	58	0.000737342											Test Statisticsa
		Greenhouse-Geisser	0.0427658	58	0.000737342											N	30
		Huynh-Feldt	0.0427658	58	0.000737342											Chi-Square	34.68
		Lower-bound	0.0427658	58	0.000737342											df	3
	a. Computed using alpha = .05															Asymp. Sig.	1.42343e-07
																a. Friedman Test
																Wilcoxon Signed Ranks Test
																Test Statisticsa
																	LSOT5 - Normal	LSOT5_MV - Normal_MV
																Z	-4.288b	-1.080b
																Asymp. Sig. (2-tailed)	1.79885e-05	0.280214
																a. Wilcoxon Signed Ranks Test
																b. Based on negative ranks.
																Mann-Whitney Test
																Test Statisticsa
															No vs. NoMV		FML1V
																Mann-Whitney U	169
																Wilcoxon W	634
																Z	-4.15442
																Asymp. Sig. (2-tailed)	3.26109e-05
																a. Grouping Variable: groups
																Test Statisticsa
															No vs. LSOT5MV		FML1V
																Mann-Whitney U	100
																Wilcoxon W	565
																Z	-5.17455
																Asymp. Sig. (2-tailed)	2.28462e-07
																a. Grouping Variable: groups
																Test Statisticsa
															LSOT5 vs. NMV		FML1V
																Mann-Whitney U	354
																Wilcoxon W	819
																Z	-1.4193
																Asymp. Sig. (2-tailed)	0.15581
																a. Grouping Variable: groups
																Test Statisticsa
															LSOT5 vs. LSOT5MV		FML1V
																Mann-Whitney U	291
																Wilcoxon W	756
																Z	-2.35072
																Asymp. Sig. (2-tailed)	0.0187369
																a. Grouping Variable: groups
																Test Statistics
																N	30
																Kendall's Wa	0.385
																Chi-Square	34.68
																df	3
																Asymp. Sig.	0
																a Kendall's Coefficient of Concordance

## Sheet: Second_Peak_ML
Mean	LSOT1	LSOT5	LSOT1_MV	LSOT5_MV											CV	LSOT1	LSOT5	LSOT1_MV	LSOT5_MV
Sub01	0.177456	0.182201	0.238981	0.226542											Sub01	10.9123	15.0328	18.8803	13.5584
Sub02	0.160336	0.171202	0.228037	0.193755											Sub02	11.1125	10.7051	13.6262	11.4679
Sub03	0.129978	0.169376	0.181309	0.145175											Sub03	12.5432	13.0906	12.2763	13.9518
Sub04	0.14016	0.163097	0.242721	0.252883											Sub04	10.3464	16.4095	6.02821	14.4963
Sub05	0.247864	0.239243	0.159127	0.188963											Sub05	8.92331	15.0648	18.6175	15.3429
Sub06	0.202966	0.248055	0.268644	0.250567											Sub06	8.04763	12.2406	12.7436	11.8402
Sub07	0.260356	0.242461	0.140589	0.163603											Sub07	9.80798	16.6991	7.44879	9.71962
Sub08	0.179623	0.182342	0.243258	0.23333											Sub08	10.1156	18.1776	12.6015	11.456
Sub09	0.164974	0.254414	0.151093	0.135087											Sub09	11.0819	11.0847	12.833	16.7787
Sub10	0.172886	0.187434	0.20229	0.194876											Sub10	7.75876	11.8562	17.5349	17.2341
Sub11	0.269388	0.284597	0.2468	0.267541											Sub11	9.23587	11.2338	8.47861	16.9543
Sub12	0.228097	0.231908	0.224152	0.185723											Sub12	7.38129	7.86775	16.1323	14.3896
Sub13	0.17514	0.192307	0.161326	0.183254											Sub13	10.0524	11.5893	11.5675	14.9552
Sub14	0.315012	0.305664	0.259557	0.20294											Sub14	4.79392	9.17118	9.56871	9.46453
Sub15	0.235325	0.230303	0.231376	0.224441											Sub15	7.03704	7.19739	8.59964	9.6519
Sub16	0.264266	0.269651	0.272175	0.253551											Sub16	5.06185	7.33822	11.7866	11.377
Sub17	0.30554	0.327085	0.306076	0.2581											Sub17	6.02623	8.80966	7.8094	12.8059
Sub18	0.254317	0.261887	0.219275	0.251943											Sub18	10.4087	9.90634	18.3494	10.1108
Sub19	0.211782	0.219531	0.243876	0.174678											Sub19	7.92022	11.1749	7.59136	13.064
Sub20	0.274768	0.256415	0.254716	0.204331											Sub20	6.22563	9.50448	14.4949	11.3083
Sub21	0.410157	0.279868	0.2311	0.236831											Sub21	9.17671	10.2567	14.211	15.2281
Sub22	0.296023	0.332363	0.226816	0.228706											Sub22	9.21829	10.5474	10.2798	14.3062
Sub23	0.187097	0.263788	0.165107	0.173764											Sub23	7.04888	11.6206	8.92544	11.0559
Sub24	0.244621	0.3878	0.235832	0.209623											Sub24	8.95552	10.6889	14.8231	20.2334
Sub25	0.27052	0.275736	0.291763	0.237787											Sub25	7.94803	11.2427	13.5633	24.2037
Sub26	0.242174	0.286172	0.242559	0.219322											Sub26	8.91355	9.76572	7.75629	12.392
Sub27	0.293776	0.307064	0.243812	0.224456											Sub27	9.21255	14.9756	10.6185	21.725
Sub28	0.225739	0.257201	0.268254	0.204512											Sub28	7.72106	8.94561	4.65435	13.012
Sub29	0.168176	0.20403	0.185053	0.183003											Sub29	9.87899	16.4859	10.6038	22.2601
Sub30	0.217856	0.218894	0.186115	0.177805		Norm vs. NormMV	LSOT5 vs. LSOT5MV	Norm vs. LSOTMV	LSOT5 vs. NormMV	Norm vs. LSOT5	NormMV vs. LSOT5MV				Sub30	7.36247	6.22044	14.0565	10.6124
avg	0.230879	0.247736	0.22506	0.20957		0.669229	0.00184468	0.101391	0.075076	0.042732	0.00545469					8.67429	11.4968	11.882	14.1652
	Descriptives															Descriptives
				Statistic	Std. Error														Statistic	Std. Error
	Normal	Mean		0.230879	0.0111422											Normal	Mean		8.67429	0.336741
		95% Confidence Interval for Mean	Lower Bound	0.208091													95% Confidence Interval for Mean	Lower Bound	7.98558
			Upper Bound	0.253667														Upper Bound	9.363
		5% Trimmed Mean		0.228098													5% Trimmed Mean		8.69646
		Median		0.231711													Median		8.93942
		Variance		0.00372445													Variance		3.40183
		Std. Deviation		0.0610283													Std. Deviation		1.84441
		Minimum		0.129978													Minimum		4.79392
		Maximum		0.410157													Maximum		12.5432
		Range		0.280178													Range		7.74924
		Interquartile Range		0.0927937													Interquartile Range		2.69165
		Skewness		0.676121	0.426892												Skewness		-0.221778	0.426892
		Kurtosis		1.03437	0.832746												Kurtosis		-0.21679	0.832746
	LSOT5	Mean		0.247736	0.00984856											LSOT5	Mean		11.4968	0.557965
		95% Confidence Interval for Mean	Lower Bound	0.227594													95% Confidence Interval for Mean	Lower Bound	10.3556
			Upper Bound	0.267879														Upper Bound	12.638
		5% Trimmed Mean		0.245567													5% Trimmed Mean		11.4281
		Median		0.251234													Median		11.1298
		Variance		0.00290982													Variance		9.33976
		Std. Deviation		0.0539428													Std. Deviation		3.0561
		Minimum		0.163097													Minimum		6.22044
		Maximum		0.3878													Maximum		18.1776
		Range		0.224703													Range		11.9571
		Interquartile Range		0.0799512													Interquartile Range		4.14071
		Skewness		0.426372	0.426892												Skewness		0.520693	0.426892
		Kurtosis		0.136385	0.832746												Kurtosis		-0.348361	0.832746
	Normal_MV	Mean		0.22506	0.00771529											Normal_MV	Mean		11.882	0.695256
		95% Confidence Interval for Mean	Lower Bound	0.20928													95% Confidence Interval for Mean	Lower Bound	10.4601
			Upper Bound	0.240839														Upper Bound	13.304
		5% Trimmed Mean		0.225322													5% Trimmed Mean		11.8742
		Median		0.233604													Median		12.0315
		Variance		0.00178577													Variance		14.5014
		Std. Deviation		0.0422584													Std. Deviation		3.80807
		Minimum		0.140589													Minimum		4.65435
		Maximum		0.306076													Maximum		18.8803
		Range		0.165487													Range		14.2259
		Interquartile Range		0.0629292													Interquartile Range		5.71258
		Skewness		-0.381229	0.426892												Skewness		0.167998	0.426892
		Kurtosis		-0.465849	0.832746												Kurtosis		-0.653212	0.832746
	LSOT5_MV	Mean		0.20957	0.00630354											LSOT5_MV	Mean		14.1652	0.705056
		95% Confidence Interval for Mean	Lower Bound	0.196678													95% Confidence Interval for Mean	Lower Bound	12.7232
			Upper Bound	0.222462														Upper Bound	15.6072
		5% Trimmed Mean		0.210475													5% Trimmed Mean		13.9012
		Median		0.207068													Median		13.3112
		Variance		0.00119204													Variance		14.9131
		Std. Deviation		0.0345259													Std. Deviation		3.86175
		Minimum		0.135087													Minimum		9.46453
		Maximum		0.267541													Maximum		24.2037
		Range		0.132454													Range		14.7391
		Interquartile Range		0.0538786													Interquartile Range		4.34202
		Skewness		-0.241277	0.426892												Skewness		1.11359	0.426892
		Kurtosis		-0.645933	0.832746												Kurtosis		0.737994	0.832746
	Tests of Normality															Tests of Normality
		Shapiro-Wilk															Shapiro-Wilk
		Statistic	df	Sig.													Statistic	df	Sig.
	Normal	0.957682	30	0.269947												Normal	0.982117	30	0.878608
	LSOT5	0.969317	30	0.520658												LSOT5	0.950132	30	0.170446
	Normal_MV	0.951174	30	0.181735												Normal_MV	0.972607	30	0.612693
	LSOT5_MV	0.971575	30	0.583119												LSOT5_MV	0.896479	30	0.00689541
	*. This is a lower bound of the true significance.															*. This is a lower bound of the true significance.
	a. Lilliefors Significance Correction															a. Lilliefors Significance Correction
	Tests of Within-Subjects Effects
	Measure:	MEASURE_1
	Source		Type III Sum of Squares	df	Mean Square	F	Sig.	Partial Eta Squared	Noncent. Parameter	Observed Powera						Friedman Test
	conds	Sphericity Assumed	1.40197e-05	1	1.40197e-05	0.0208024	0.885819	0.000358533	0.0208024	0.0523084
		Greenhouse-Geisser	1.40197e-05	1	1.40197e-05	0.0208024	0.885819	0.000358533	0.0208024	0.0523084						Ranks
		Huynh-Feldt	1.40197e-05	1	1.40197e-05	0.0208024	0.885819	0.000358533	0.0208024	0.0523084							Mean Rank
		Lower-bound	1.40197e-05	1	1.40197e-05	0.0208024	0.885819	0.000358533	0.0208024	0.0523084						Normal	1.4
	conds * group	Sphericity Assumed	0.00784755	1	0.00784755	11.6442	0.00117977	0.167195	11.6442	0.918547						LSOT5	2.56667
		Greenhouse-Geisser	0.00784755	1	0.00784755	11.6442	0.00117977	0.167195	11.6442	0.918547						Normal_MV	2.7
		Huynh-Feldt	0.00784755	1	0.00784755	11.6442	0.00117977	0.167195	11.6442	0.918547						LSOT5_MV	3.33333
		Lower-bound	0.00784755	1	0.00784755	11.6442	0.00117977	0.167195	11.6442	0.918547
	Error(conds)	Sphericity Assumed	0.0390889	58	0.000673947
		Greenhouse-Geisser	0.0390889	58	0.000673947											Test Statisticsa
		Huynh-Feldt	0.0390889	58	0.000673947											N	30
		Lower-bound	0.0390889	58	0.000673947											Chi-Square	35.08
	a. Computed using alpha = .05															df	3
																Asymp. Sig.	1.17175e-07
																a. Friedman Test
																Wilcoxon Signed Ranks Test
																Test Statisticsa
																	LSOT5 - Normal	LSOT5_MV - Normal_MV
																Z	-4.432b	-2.211b
																Asymp. Sig. (2-tailed)	9.31566e-06	0.0270292
																a. Wilcoxon Signed Ranks Test
																b. Based on negative ranks.
																Mann-Whitney Test
																Test Statisticsa
															No vs. NoMV		FML2V
																Mann-Whitney U	218
																Wilcoxon W	683
																Z	-3.42999
																Asymp. Sig. (2-tailed)	0.000603611
																a. Grouping Variable: groups
															No vs. LSOT5MV	Test Statisticsa
																	FML2V
																Mann-Whitney U	50
																Wilcoxon W	515
																Z	-5.91377
																Asymp. Sig. (2-tailed)	3.34364e-09
																a. Grouping Variable: groups
															LSOT5 vs. NMV	Test Statisticsa
																	FML2V
																Mann-Whitney U	423
																Wilcoxon W	888
																Z	-0.399179
																Asymp. Sig. (2-tailed)	0.689761
																a. Grouping Variable: groups
																Test Statisticsa
															LSOT5 vs. LSOT5MV		FML2V
																Mann-Whitney U	264
																Wilcoxon W	729
																Z	-2.7499
																Asymp. Sig. (2-tailed)	0.00596129
																a. Grouping Variable: groups
																Test Statistics
																N	30
																Kendall's Wa	0.39
																Chi-Square	35.08
																df	3
																Asymp. Sig.	0
																a Kendall's Coefficient of Concordance
